# Supplementary material for: An integrated approach identifies new oncotargets in melanoma
Source: Oncotarget. 2017 Dec 15;9(14):11489–502. doi: 10.18632/oncotarget.23727 (PMC5837771; doi:10.18632/oncotarget.23727)
Supplement: Supplementary file 2 [file oncotarget-09-11489-s002.xlsx]

## Sheet: Foglio1
Supplementary Table 1: Proteins identified and apoptosis
#node	identifier	domain_summary_url	annotation
ENO1	9606.ENSP00000234590	http://smart.embl.de/smart/DD2.cgi?smart=434:Enolase_N(3|134)+Enolase_C(142|431)+	Enolase 1, (alpha); Multifunctional enzyme that, as well as its role in glycolysis, plays a part in various processes such as growth control, hypoxia tolerance and allergic responses. May also function in the intravascular and pericellular fibrinolytic system due to its ability to serve as a receptor and activator of plasminogen on the cell surface of several cell-types such as leukocytes and neu…
NPM1	9606.ENSP00000296930	http://smart.embl.de/smart/DD2.cgi?smart=294:Pfam_Nucleoplasmin(13|196)+	Nucleophosmin (nucleolar phosphoprotein B23, numatrin); Involved in diverse cellular processes such as ribosome biogenesis, centrosome duplication, protein chaperoning, histone assembly, cell proliferation, and regulation of tumor suppressors p53/TP53 and ARF. Binds ribosome presumably to drive ribosome nuclear export. Associated with nucleolar ribonucleoprotein structures and bind single-strande…
PARK7	9606.ENSP00000340278	http://smart.embl.de/smart/DD2.cgi?smart=189:Pfam_DUF4066(9|170)+Pfam_DJ-1_PfpI(32|173)+	Parkinson protein 7; Protein deglycase that repairs methylglyoxal- and glyoxal-glycated amino acids and proteins, and releases repaired proteins and lactate or glycolate, respectively. Deglycates cysteines, arginines and lysines residues in proteins, and thus reactivates these proteins by reversing glycation by glyoxals. Acts on early glycation intermediates (hemithioacetals and aminocarbinols), …
PTGES3	9606.ENSP00000262033	http://smart.embl.de/smart/DD2.cgi?smart=160:Pfam_CS(4|79)+	Prostaglandin E synthase 3 (cytosolic); Cytosolic prostaglandin synthase that catalyzes the oxidoreduction of prostaglandin endoperoxide H2 (PGH2) to prostaglandin E2 (PGE2) (PubMed:10922363). Molecular chaperone that localizes to genomic response elements in a hormone-dependent manner and disrupts receptor-mediated transcriptional activation, by promoting disassembly of transcriptional regulator…
SSBP1	9606.ENSP00000265304	http://smart.embl.de/smart/DD2.cgi?smart=148:Pfam_SSB(30|140)+	Single-stranded DNA binding protein 1, mitochondrial; This protein binds preferentially and cooperatively to ss-DNA. Probably involved in mitochondrial DNA replication. Associates with mitochondrial DNA
STMN1	9606.ENSP00000410452	http://smart.embl.de/smart/DD2.cgi?smart=174:Pfam_Stathmin(4|129)+	Stathmin 1; Involved in the regulation of the microtubule (MT) filament system by destabilizing microtubules. Prevents assembly and promotes disassembly of microtubules. Phosphorylation at Ser- 16 may be required for axon formation during neurogenesis. Involved in the control of the learned and innate fear (By similarity)
BCL2L1	9606.ENSP00000302564	http://smart.embl.de/smart/DD2.cgi?smart=233:BH4(1|27)+BCL(90|188)+TRANS(213|230)+	BCL2-like 1; Potent inhibitor of cell death. Inhibits activation of caspases. Appears to regulate cell death by blocking the voltage- dependent anion channel (VDAC) by binding to it and preventing the release of the caspase activator, CYC1, from the mitochondrial membrane. Also acts as a regulator of G2 checkpoint and progression to cytokinesis during mitosis
CASP3	9606.ENSP00000311032	http://smart.embl.de/smart/DD2.cgi?smart=277:CASc(36|277)+	Caspase 3, apoptosis-related cysteine peptidase; Involved in the activation cascade of caspases responsible for apoptosis execution. At the onset of apoptosis it proteolytically cleaves poly(ADP-ribose) polymerase (PARP) at a '216-Asp-|-Gly-217' bond. Cleaves and activates sterol regulatory element binding proteins (SREBPs) between the basic helix-loop- helix leucine zipper domain and the membran…
CASP6	9606.ENSP00000265164	http://smart.embl.de/smart/DD2.cgi?smart=293:CASc(36|290)+	Caspase 6, apoptosis-related cysteine peptidase; Involved in the activation cascade of caspases responsible for apoptosis execution. Cleaves poly(ADP-ribose) polymerase in vitro, as well as lamins. Overexpression promotes programmed cell death
CYCS	9606.ENSP00000307786	http://smart.embl.de/smart/DD2.cgi?smart=105:Pfam_Cytochrome_CBB3(2|99)+Pfam_Cytochrom_C(4|103)+	Cytochrome c, somatic; Electron carrier protein. The oxidized form of the cytochrome c heme group can accept an electron from the heme group of the cytochrome c1 subunit of cytochrome reductase. Cytochrome c then transfers this electron to the cytochrome oxidase complex, the final protein carrier in the mitochondrial electron-transport chain
DAXX	9606.ENSP00000266000	http://smart.embl.de/smart/DD2.cgi?smart=740:Pfam_Daxx(1|740)+	Death-domain associated protein; Transcription corepressor known to repress transcriptional potential of several sumoylated transcription factors. Down-regulates basal and activated transcription. Its transcription repressor activity is modulated by recruiting it to subnuclear compartments like the nucleolus or PML/POD/ND10 nuclear bodies through interactions with MCSR1 and PML, respectively. See…
HSF1	9606.ENSP00000431512	http://smart.embl.de/smart/DD2.cgi?smart=529:HSF(14|118)+Pfam_Vert_HS_TF(246|529)+	Heat shock transcription factor 1; DNA-binding protein that specifically binds heat shock promoter elements (HSE) and activates transcription. In higher eukaryotes, HSF is unable to bind to the HSE unless the cells are heat shocked
MAPK1	9606.ENSP00000215832	http://smart.embl.de/smart/DD2.cgi?smart=360:S_TKc(25|313)+	Mitogen-activated protein kinase 1; Serine/threonine kinase which acts as an essential component of the MAP kinase signal transduction pathway. MAPK1/ERK2 and MAPK3/ERK1 are the 2 MAPKs which play an important role in the MAPK/ERK cascade. They participate also in a signaling cascade initiated by activated KIT and KITLG/SCF. Depending on the cellular context, the MAPK/ERK cascade mediates diverse…
MYC	9606.ENSP00000367207	http://smart.embl.de/smart/DD2.cgi?smart=454:Pfam_Myc_N(16|360)+HLH(375|427)+	V-myc myelocytomatosis viral oncogene homolog (avian); Transcription factor that binds DNA in a non-specific manner, yet also specifically recognizes the core sequence 5'- CAC[GA]TG-3'. Activates the transcription of growth-related genes
TP53	9606.ENSP00000269305	http://smart.embl.de/smart/DD2.cgi?smart=393:Pfam_P53_TAD(5|29)+Pfam_P53(95|289)+Pfam_P53_tetramer(318|359)+	Tumor protein p53; Acts as a tumor suppressor in many tumor types; induces growth arrest or apoptosis depending on the physiological circumstances and cell type. Involved in cell cycle regulation as a trans-activator that acts to negatively regulate cell division by controlling a set of genes required for this process. One of the activated genes is an inhibitor of cyclin-dependent kinases. Apopto…
YY1	9606.ENSP00000262238	http://smart.embl.de/smart/DD2.cgi?smart=414:ZnF_C2H2(296|320)+ZnF_C2H2(325|347)+ZnF_C2H2(353|377)+ZnF_C2H2(383|407)+	YY1 transcription factor; Multifunctional transcription factor that exhibits positive and negative control on a large number of cellular and viral genes by binding to sites overlapping the transcription start site. Binds to the consensus sequence 5'-CCGCCATNTT-3'; some genes have been shown to contain a longer binding motif allowing enhanced binding; the initial CG dinucleotide can be methylated …
