# Supplementary material for: An integrated approach identifies new oncotargets in melanoma
Source: Oncotarget. 2017 Dec 15;9(14):11489–502. doi: 10.18632/oncotarget.23727 (PMC5837771; doi:10.18632/oncotarget.23727)
Supplement: Supplementary file 3 [file oncotarget-09-11489-s003.xlsx]

## Sheet: Apo_string_interactions-2
Supplementary Table 2: Protein-protein functional association in apoptosis
node1	node2	node1_string_internal_id	node2_string_internal_id	node1_external_id	node2_external_id	neighborhood_on_chromosome	gene_fusion	phylogenetic_cooccurrence	homology	coexpression	experimentally_determined_interaction	database_annotated	automated_textmining	combined_score
MYC	ENO1	1856789	1843405	9606.ENSP00000367207	9606.ENSP00000234590	0	0	0	0	0	0	900	639	962
PARK7	ENO1	1852305	1843405	9606.ENSP00000340278	9606.ENSP00000234590	68	0	0	0	198	417	0	259	634
CYCS	ENO1	1848998	1843405	9606.ENSP00000307786	9606.ENSP00000234590	0	0	0	0	91	0	0	454	483
NPM1	TP53	1847808	1846083	9606.ENSP00000296930	9606.ENSP00000269305	0	0	0	0	86	399	900	853	990
MYC	NPM1	1856789	1847808	9606.ENSP00000367207	9606.ENSP00000296930	0	0	0	0	54	0	900	658	964
CASP3	NPM1	1849375	1847808	9606.ENSP00000311032	9606.ENSP00000296930	0	0	0	0	0	0	0	538	538
NPM1	YY1	1847808	1845097	9606.ENSP00000296930	9606.ENSP00000262238	0	0	0	0	0	360	0	284	522
NPM1	CASP6	1847808	1845703	9606.ENSP00000296930	9606.ENSP00000265164	0	0	0	0	0	0	0	506	506
BCL2L1	NPM1	1848421	1847808	9606.ENSP00000302564	9606.ENSP00000296930	0	0	0	0	0	0	0	491	491
CYCS	NPM1	1848998	1847808	9606.ENSP00000307786	9606.ENSP00000296930	0	0	0	0	84	0	0	441	466
NPM1	DAXX	1847808	1845841	9606.ENSP00000296930	9606.ENSP00000266000	0	0	0	0	0	0	0	439	439
PARK7	TP53	1852305	1846083	9606.ENSP00000340278	9606.ENSP00000269305	0	0	0	0	71	407	0	672	804
PARK7	DAXX	1852305	1845841	9606.ENSP00000340278	9606.ENSP00000266000	0	0	0	0	0	326	0	638	746
PARK7	BCL2L1	1852305	1848421	9606.ENSP00000340278	9606.ENSP00000302564	0	0	0	0	0	360	0	509	673
HSF1	PTGES3	1861879	1845046	9606.ENSP00000431512	9606.ENSP00000262033	0	0	0	0	0	360	900	148	940
CASP3	PTGES3	1849375	1845046	9606.ENSP00000311032	9606.ENSP00000262033	0	0	0	0	52	331	0	140	407
HSF1	SSBP1	1861879	1845721	9606.ENSP00000431512	9606.ENSP00000265304	0	0	0	0	0	0	0	434	434
STMN1	MAPK1	1860849	1842512	9606.ENSP00000410452	9606.ENSP00000215832	0	0	0	0	0	0	800	561	908
STMN1	TP53	1860849	1846083	9606.ENSP00000410452	9606.ENSP00000269305	0	0	0	0	0	0	0	680	680
CASP3	CYCS	1849375	1848998	9606.ENSP00000311032	9606.ENSP00000307786	0	0	0	0	0	0	900	972	997
CYCS	BCL2L1	1848998	1848421	9606.ENSP00000307786	9606.ENSP00000302564	0	0	0	0	0	722	900	902	997
MYC	TP53	1856789	1846083	9606.ENSP00000367207	9606.ENSP00000269305	0	0	0	0	55	95	900	965	996
BCL2L1	TP53	1848421	1846083	9606.ENSP00000302564	9606.ENSP00000269305	0	0	0	0	0	876	0	913	989
MYC	MAPK1	1856789	1842512	9606.ENSP00000367207	9606.ENSP00000215832	0	0	0	0	0	360	900	833	988
TP53	MAPK1	1846083	1842512	9606.ENSP00000269305	9606.ENSP00000215832	0	0	0	0	51	420	800	869	983
MYC	YY1	1856789	1845097	9606.ENSP00000367207	9606.ENSP00000262238	0	0	0	0	0	370	900	724	981
TP53	YY1	1846083	1845097	9606.ENSP00000269305	9606.ENSP00000262238	0	0	0	0	42	370	900	723	981
HSF1	MAPK1	1861879	1842512	9606.ENSP00000431512	9606.ENSP00000215832	0	0	0	0	61	410	900	508	969
TP53	CASP6	1846083	1845703	9606.ENSP00000269305	9606.ENSP00000265164	0	0	0	0	54	0	900	708	969
CASP3	CASP6	1849375	1845703	9606.ENSP00000311032	9606.ENSP00000265164	0	0	0	903	0	598	900	786	961
CASP3	TP53	1849375	1846083	9606.ENSP00000311032	9606.ENSP00000269305	0	0	0	0	54	0	0	952	953
CASP3	BCL2L1	1849375	1848421	9606.ENSP00000311032	9606.ENSP00000302564	0	0	0	0	54	143	0	928	937
CYCS	YY1	1848998	1845097	9606.ENSP00000307786	9606.ENSP00000262238	0	0	0	0	0	0	900	267	923
TP53	DAXX	1846083	1845841	9606.ENSP00000269305	9606.ENSP00000266000	0	0	0	0	0	588	0	720	880
MYC	BCL2L1	1856789	1848421	9606.ENSP00000367207	9606.ENSP00000302564	0	0	0	0	0	75	0	869	873
CYCS	TP53	1848998	1846083	9606.ENSP00000307786	9606.ENSP00000269305	0	0	0	0	0	0	0	826	826
CASP3	MAPK1	1849375	1842512	9606.ENSP00000311032	9606.ENSP00000215832	0	0	0	0	53	188	0	765	803
MYC	CASP3	1856789	1849375	9606.ENSP00000367207	9606.ENSP00000311032	0	0	0	0	0	0	0	752	752
CYCS	MAPK1	1848998	1842512	9606.ENSP00000307786	9606.ENSP00000215832	0	0	0	0	53	0	0	674	678
BCL2L1	MAPK1	1848421	1842512	9606.ENSP00000302564	9606.ENSP00000215832	0	0	0	0	66	0	0	666	675
CYCS	CASP6	1848998	1845703	9606.ENSP00000307786	9606.ENSP00000265164	0	0	0	0	0	0	0	666	666
MYC	CYCS	1856789	1848998	9606.ENSP00000367207	9606.ENSP00000307786	0	0	0	0	0	0	0	663	663
BCL2L1	CASP6	1848421	1845703	9606.ENSP00000302564	9606.ENSP00000265164	0	0	0	0	54	143	0	614	660
HSF1	DAXX	1861879	1845841	9606.ENSP00000431512	9606.ENSP00000266000	0	0	0	0	55	360	0	315	550
HSF1	TP53	1861879	1846083	9606.ENSP00000431512	9606.ENSP00000269305	0	0	0	0	0	0	0	533	533
CASP6	MAPK1	1845703	1842512	9606.ENSP00000265164	9606.ENSP00000215832	0	0	0	0	0	188	0	322	426

## Sheet: Foglio2
#node1	node2	node1_string_internal_id	node2_string_internal_id	node1_external_id	node2_external_id	neighborhood_on_chromosome	gene_fusion	phylogenetic_cooccurrence	homology	coexpression	experimentally_determined_interaction	database_annotated	automated_textmining	combined_score
