# Supplementary material for: An integrated approach identifies new oncotargets in melanoma
Source: Oncotarget. 2017 Dec 15;9(14):11489–502. doi: 10.18632/oncotarget.23727 (PMC5837771; doi:10.18632/oncotarget.23727)
Supplement: Supplementary file 4 [file oncotarget-09-11489-s004.xlsx]

## Sheet: Foglio1
Supplementary Table 3: Proteins identified and metastasis
#node	identifier	domain_summary_url	annotation
ENO1	9606.ENSP00000234590	http://smart.embl.de/smart/DD2.cgi?smart=434:Enolase_N(3|134)+Enolase_C(142|431)+	Enolase 1, (alpha); Multifunctional enzyme that, as well as its role in glycolysis, plays a part in various processes such as growth control, hypoxia tolerance and allergic responses. May also function in the intravascular and pericellular fibrinolytic system due to its ability to serve as a receptor and activator of plasminogen on the cell surface of several cell-types such as leukocytes and neu…
NPM1	9606.ENSP00000296930	http://smart.embl.de/smart/DD2.cgi?smart=294:Pfam_Nucleoplasmin(13|196)+	Nucleophosmin (nucleolar phosphoprotein B23, numatrin); Involved in diverse cellular processes such as ribosome biogenesis, centrosome duplication, protein chaperoning, histone assembly, cell proliferation, and regulation of tumor suppressors p53/TP53 and ARF. Binds ribosome presumably to drive ribosome nuclear export. Associated with nucleolar ribonucleoprotein structures and bind single-strande…
PARK7	9606.ENSP00000340278	http://smart.embl.de/smart/DD2.cgi?smart=189:Pfam_DUF4066(9|170)+Pfam_DJ-1_PfpI(32|173)+	Parkinson protein 7; Protein deglycase that repairs methylglyoxal- and glyoxal-glycated amino acids and proteins, and releases repaired proteins and lactate or glycolate, respectively. Deglycates cysteines, arginines and lysines residues in proteins, and thus reactivates these proteins by reversing glycation by glyoxals. Acts on early glycation intermediates (hemithioacetals and aminocarbinols), …
PTGES3	9606.ENSP00000262033	http://smart.embl.de/smart/DD2.cgi?smart=160:Pfam_CS(4|79)+	Prostaglandin E synthase 3 (cytosolic); Cytosolic prostaglandin synthase that catalyzes the oxidoreduction of prostaglandin endoperoxide H2 (PGH2) to prostaglandin E2 (PGE2) (PubMed:10922363). Molecular chaperone that localizes to genomic response elements in a hormone-dependent manner and disrupts receptor-mediated transcriptional activation, by promoting disassembly of transcriptional regulator…
STMN1	9606.ENSP00000410452	http://smart.embl.de/smart/DD2.cgi?smart=174:Pfam_Stathmin(4|129)+	Stathmin 1; Involved in the regulation of the microtubule (MT) filament system by destabilizing microtubules. Prevents assembly and promotes disassembly of microtubules. Phosphorylation at Ser- 16 may be required for axon formation during neurogenesis. Involved in the control of the learned and innate fear (By similarity)
VIM	9606.ENSP00000224237	http://smart.embl.de/smart/DD2.cgi?smart=466:Pfam_Filament_head(6|101)+Pfam_Filament(102|410)+	Vimentin; Vimentins are class-III intermediate filaments found in various non-epithelial cells, especially mesenchymal cells. Vimentin is attached to the nucleus, endoplasmic reticulum, and mitochondria, either laterally or terminally
KRT6B	9606.ENSP00000252252	http://smart.embl.de/smart/DD2.cgi?smart=564:Pfam_Filament(162|475)+	Keratin 6B
GDF15	9606.ENSP00000252809	http://smart.embl.de/smart/DD2.cgi?smart=308:SIGNAL(1|29)+TGFB(211|308)+	Growth differentiation factor 15
TP63	9606.ENSP00000264731	http://smart.embl.de/smart/DD2.cgi?smart=680:Pfam_P53(163|359)+Pfam_P53_tetramer(391|432)+SAM(541|607)+	Tumor protein p63; Acts as a sequence specific DNA binding transcriptional activator or repressor. The isoforms contain a varying set of transactivation and auto-regulating transactivation inhibiting domains thus showing an isoform specific activity. Isoform 2 activates RIPK4 transcription. May be required in conjunction with TP73/p73 for initiation of p53/TP53 dependent apoptosis in response to …
PITX1	9606.ENSP00000265340	http://smart.embl.de/smart/DD2.cgi?smart=314:HOX(89|151)+Pfam_OAR(275|295)+	Paired-like homeodomain 1; May play a role in the development of anterior structures, and in particular, the brain and facies and in specifying the identity or structure of hindlimb
CDK2	9606.ENSP00000266970	http://smart.embl.de/smart/DD2.cgi?smart=298:S_TKc(4|286)+	Cyclin-dependent kinase 2; Serine/threonine-protein kinase involved in the control of the cell cycle; essential for meiosis, but dispensable for mitosis. Phosphorylates CTNNB1, USP37, p53/TP53, NPM1, CDK7, RB1, BRCA2, MYC, NPAT, EZH2. Interacts with cyclins A, B1, B3, D, or E. Triggers duplication of centrosomes and DNA. Acts at the G1-S transition to promote the E2F transcriptional program and t…
RB1	9606.ENSP00000267163	http://smart.embl.de/smart/DD2.cgi?smart=928:Pfam_DUF3452(105|229)+Pfam_RB_A(373|573)+CYCLIN(660|761)+Pfam_Rb_C(768|927)+	Retinoblastoma 1; Key regulator of entry into cell division that acts as a tumor suppressor. Promotes G0-G1 transition when phosphorylated by CDK3/cyclin-C. Acts as a transcription repressor of E2F1 target genes. The underphosphorylated, active form of RB1 interacts with E2F1 and represses its transcription activity, leading to cell cycle arrest. Directly involved in heterochromatin formation by …
BCL2A1	9606.ENSP00000267953	http://smart.embl.de/smart/DD2.cgi?smart=175:BCL(37|140)+	BCL2-related protein A1; Retards apoptosis induced by IL-3 deprivation. May function in the response of hemopoietic cells to external signals and in maintaining endothelial survival during infection (By similarity). Can inhibit apoptosis induced by serum starvation in the mammary epithelial cell line HC11 (By similarity)
AKT1	9606.ENSP00000270202	http://smart.embl.de/smart/DD2.cgi?smart=480:PH(6|110)+S_TKc(150|408)+S_TK_X(409|476)+	V-akt murine thymoma viral oncogene homolog 1; AKT1 is one of 3 closely related serine/threonine- protein kinases (AKT1, AKT2 and AKT3) called the AKT kinase, and which regulate many processes including metabolism, proliferation, cell survival, growth and angiogenesis. This is mediated through serine and/or threonine phosphorylation of a range of downstream substrates. Over 100 substrate candidat…
MITF	9606.ENSP00000295600	http://smart.embl.de/smart/DD2.cgi?smart=520:COIL(60|90)+HLH(311|364)+Pfam_DUF3371(391|517)+	Microphthalmia-associated transcription factor; Transcription factor that regulates the expression of genes with essential roles in cell differentiation, proliferation and survival. Binds to symmetrical DNA sequences (E-boxes) (5'- CACGTG-3') found in the promoters of target genes, such as BCL2 and tyrosinase (TYR). Plays an important role in melanocyte development by regulating the expression of…
BIRC5	9606.ENSP00000301633	http://smart.embl.de/smart/DD2.cgi?smart=165:BIR(13|112)+COIL(123|165)+	Baculoviral IAP repeat containing 5
KRT16	9606.ENSP00000301653	http://smart.embl.de/smart/DD2.cgi?smart=473:Pfam_Filament(116|427)+	Keratin 16; Epidermis-specific type I keratin that plays a key role in skin. Acts as a regulator of innate immunity in response to skin barrier breach: required for some inflammatory checkpoint for the skin barrier maintenance
BUB1	9606.ENSP00000302530	http://smart.embl.de/smart/DD2.cgi?smart=1085:Mad3_BUB1_I(4|126)+Pfam_Pkinase_Tyr(787|933)+Pfam_Pkinase(787|1033)+	Budding uninhibited by benzimidazoles 1 homolog (yeast); Serine/threonine-protein kinase that performs 2 crucial functions during mitosis: it is essential for spindle-assembly checkpoint signaling and for correct chromosome alignment. Has a key role in the assembly of checkpoint proteins at the kinetochore, being required for the subsequent localization of CENPF, BUB1B, CENPE and MAD2L1. Required…
MMP14	9606.ENSP00000308208	http://smart.embl.de/smart/DD2.cgi?smart=582:SIGNAL(1|23)+Pfam_PG_binding_1(36|88)+ZnMc(115|285)+HX(323|366)+HX(368|412)+HX(415|461)+HX(463|508)+TRANS(540|562)+	Matrix metallopeptidase 14 (membrane-inserted); Seems to specifically activate progelatinase A. May thus trigger invasion by tumor cells by activating progelatinase A on the tumor cell surface. May be involved in actin cytoskeleton reorganization by cleaving PTK7. Acts as a positive regulator of cell growth and migration via activation of MMP15. Involved in the formation of the fibrovascular tiss…
KRT17	9606.ENSP00000308452	http://smart.embl.de/smart/DD2.cgi?smart=432:Pfam_Filament(83|394)+	Keratin 17; Type I keratin involved in the formation and maintenance of various skin appendages, specifically in determining shape and orientation of hair (By similarity). Required for the correct growth of hair follicles, in particular for the persistence of the anagen (growth) state (By similarity). Modulates the function of TNF-alpha in the specific context of hair cycling. Regulates protein s…
TYMS	9606.ENSP00000315644	http://smart.embl.de/smart/DD2.cgi?smart=313:Pfam_Thymidylat_synt(30|313)+	Thymidylate synthetase; Contributes to the de novo mitochondrial thymidylate biosynthesis pathway
MET	9606.ENSP00000317272	http://smart.embl.de/smart/DD2.cgi?smart=1408:SIGNAL(1|24)+Sema(52|496)+PSI(519|562)+IPT(562|655)+IPT(656|739)+IPT(741|854)+IPT(856|952)+TyrKc(1096|1355)+	Met proto-oncogene (hepatocyte growth factor receptor); Receptor tyrosine kinase that transduces signals from the extracellular matrix into the cytoplasm by binding to hepatocyte growth factor/HGF ligand. Regulates many physiological processes including proliferation, scattering, morphogenesis and survival. Ligand binding at the cell surface induces autophosphorylation of MET on its intracellular…
SFN	9606.ENSP00000340989	http://smart.embl.de/smart/DD2.cgi?smart=248:14_3_3(3|244)+	Stratifin; Adapter protein implicated in the regulation of a large spectrum of both general and specialized signaling pathways. Binds to a large number of partners, usually by recognition of a phosphoserine or phosphothreonine motif. Binding generally results in the modulation of the activity of the binding partner. When bound to KRT17, regulates protein synthesis and epithelial cell growth by st…
MTOR	9606.ENSP00000354558	http://smart.embl.de/smart/DD2.cgi?smart=2549:Pfam_DUF3385(854|1024)+Pfam_FAT(1513|1908)+Pfam_Rapamycin_bind(2015|2114)+PI3Kc(2183|2484)+Pfam_FATC(2517|2549)+	Mechanistic target of rapamycin (serine/threonine kinase); Serine/threonine protein kinase which is a central regulator of cellular metabolism, growth and survival in response to hormones, growth factors, nutrients, energy and stress signals. MTOR directly or indirectly regulates the phosphorylation of at least 800 proteins. Functions as part of 2 structurally and functionally distinct signaling …
SPP1	9606.ENSP00000378517	http://smart.embl.de/smart/DD2.cgi?smart=314:SIGNAL(1|16)+OSTEO(17|314)+	Secreted phosphoprotein 1; Binds tightly to hydroxyapatite. Appears to form an integral part of the mineralized matrix. Probably important to cell-matrix interaction
KIFC1	9606.ENSP00000393963	http://smart.embl.de/smart/DD2.cgi?smart=673:KISc(308|671)+	Kinesin family member C1; Minus end-directed microtubule-dependent motor required for bipolar spindle formation (PubMed:15843429). May contribute to movement of early endocytic vesicles (By similarity). Regulates cilium formation and structure (By similarity)
CDC45	9606.ENSP00000405726	http://smart.embl.de/smart/DD2.cgi?smart=598:Pfam_CDC45(18|598)+	Cell division cycle 45 homolog (S. cerevisiae)
