# Supplementary material for: An integrated approach identifies new oncotargets in melanoma
Source: Oncotarget. 2017 Dec 15;9(14):11489–502. doi: 10.18632/oncotarget.23727 (PMC5837771; doi:10.18632/oncotarget.23727)
Supplement: Supplementary file 5 [file oncotarget-09-11489-s005.xlsx]

## Sheet: Foglio1
Supplementary Table 4: Protein-protein functional association in metastasis
	node1	node2	node1_string_internal_id	node2_string_internal_id	node1_external_id	node2_external_id	neighborhood_on_chromosome	gene_fusion	phylogenetic_cooccurrence	homology	coexpression	experimentally_determined_interaction	database_annotated	automated_textmining	combined_score
ENO1	PARK7	ENO1	1852305	1843405	9606.ENSP00000340278	9606.ENSP00000234590	68	0	0	0	198	417	0	259	634
	AKT1	ENO1	1846136	1843405	9606.ENSP00000270202	9606.ENSP00000234590	0	0	0	0	55	218	0	377	500
	TYMS	ENO1	1849803	1843405	9606.ENSP00000315644	9606.ENSP00000234590	0	0	0	0	197	0	0	300	414
	ENO1	VIM	1843405	1842995	9606.ENSP00000234590	9606.ENSP00000224237	0	0	0	0	55	114	0	343	401
NPM1	NPM1	CDK2	1847808	1845906	9606.ENSP00000296930	9606.ENSP00000266970	0	0	0	0	70	400	0	665	798
	NPM1	AKT1	1847808	1846136	9606.ENSP00000296930	9606.ENSP00000270202	0	0	0	0	0	360	0	697	798
	MTOR	NPM1	1854147	1847808	9606.ENSP00000354558	9606.ENSP00000296930	0	0	0	0	0	0	0	668	668
	BIRC5	NPM1	1848314	1847808	9606.ENSP00000301633	9606.ENSP00000296930	0	0	0	0	83	0	0	378	405
PARK7	PARK7	AKT1	1852305	1846136	9606.ENSP00000340278	9606.ENSP00000270202	0	0	0	0	0	258	0	384	524
PTGES3	AKT1	PTGES3	1846136	1845046	9606.ENSP00000270202	9606.ENSP00000262033	0	0	0	0	0	0	900	205	917
	MTOR	PTGES3	1854147	1845046	9606.ENSP00000354558	9606.ENSP00000262033	0	0	0	0	0	53	900	112	908
STMN1	STMN1	TYMS	1860849	1849803	9606.ENSP00000410452	9606.ENSP00000315644	0	0	0	0	291	417	0	169	627
	STMN1	BIRC5	1860849	1848314	9606.ENSP00000410452	9606.ENSP00000301633	0	0	0	0	236	0	0	255	406
	MTOR	AKT1	1854147	1846136	9606.ENSP00000354558	9606.ENSP00000270202	0	0	0	0	73	787	900	983	999
	RB1	CDK2	1845924	1845906	9606.ENSP00000267163	9606.ENSP00000266970	0	0	0	0	55	807	900	946	998
	CDC45	CDK2	1860553	1845906	9606.ENSP00000405726	9606.ENSP00000266970	0	0	0	0	352	602	900	848	995
	BUB1	BIRC5	1848415	1848314	9606.ENSP00000302530	9606.ENSP00000301633	0	0	0	0	821	0	900	626	992
	AKT1	VIM	1846136	1842995	9606.ENSP00000270202	9606.ENSP00000224237	0	0	0	0	52	375	900	805	986
	AKT1	RB1	1846136	1845924	9606.ENSP00000270202	9606.ENSP00000267163	0	0	0	0	0	147	900	679	970
	SFN	AKT1	1852398	1846136	9606.ENSP00000340989	9606.ENSP00000270202	0	0	0	0	65	412	900	273	954
	SFN	TP63	1852398	1845611	9606.ENSP00000340989	9606.ENSP00000264731	0	0	0	0	0	360	900	190	943
	MET	RB1	1849944	1845924	9606.ENSP00000317272	9606.ENSP00000267163	0	0	0	0	53	0	900	371	935
	MTOR	SFN	1854147	1852398	9606.ENSP00000354558	9606.ENSP00000340989	0	0	0	0	0	118	900	278	930
	CDC45	BUB1	1860553	1848415	9606.ENSP00000405726	9606.ENSP00000302530	0	0	0	0	894	54	0	332	927
	SFN	CDK2	1852398	1845906	9606.ENSP00000340989	9606.ENSP00000266970	0	0	0	0	52	61	900	263	925
	CDC45	TYMS	1860553	1849803	9606.ENSP00000405726	9606.ENSP00000315644	0	0	0	0	895	0	0	191	911
	TYMS	BUB1	1849803	1848415	9606.ENSP00000315644	9606.ENSP00000302530	0	0	0	0	841	0	0	238	873
	BUB1	CDK2	1848415	1845906	9606.ENSP00000302530	9606.ENSP00000266970	0	0	0	0	416	470	0	613	870
	CDC45	BIRC5	1860553	1848314	9606.ENSP00000405726	9606.ENSP00000301633	0	0	0	0	844	0	0	190	868
	BIRC5	AKT1	1848314	1846136	9606.ENSP00000301633	9606.ENSP00000270202	0	0	0	0	46	0	0	860	860
	MITF	VIM	1847592	1842995	9606.ENSP00000295600	9606.ENSP00000224237	0	0	0	0	0	0	0	807	807
	TYMS	BIRC5	1849803	1848314	9606.ENSP00000315644	9606.ENSP00000301633	0	0	0	0	707	0	0	364	805
	BIRC5	CDK2	1848314	1845906	9606.ENSP00000301633	9606.ENSP00000266970	0	0	0	0	376	360	0	548	804
	KRT16	KRT6B	1848317	1844115	9606.ENSP00000301653	9606.ENSP00000252252	0	0	0	694	644	314	0	760	803
	TYMS	CDK2	1849803	1845906	9606.ENSP00000315644	9606.ENSP00000266970	0	0	0	0	647	0	0	450	797
	KIFC1	BUB1	1859761	1848415	9606.ENSP00000393963	9606.ENSP00000302530	0	0	0	0	689	197	0	241	794
	MITF	CDK2	1847592	1845906	9606.ENSP00000295600	9606.ENSP00000266970	0	0	0	0	0	360	0	630	753
	MET	MITF	1849944	1847592	9606.ENSP00000317272	9606.ENSP00000295600	0	0	0	0	54	52	0	742	748
	MTOR	MITF	1854147	1847592	9606.ENSP00000354558	9606.ENSP00000295600	0	0	0	0	0	116	0	720	742
	SPP1	AKT1	1858269	1846136	9606.ENSP00000378517	9606.ENSP00000270202	0	0	0	0	0	0	0	728	729
	KRT17	KRT6B	1849071	1844115	9606.ENSP00000308452	9606.ENSP00000252252	0	0	0	694	455	314	0	761	700
	SPP1	VIM	1858269	1842995	9606.ENSP00000378517	9606.ENSP00000224237	0	0	0	0	55	0	0	690	694
	MTOR	CDK2	1854147	1845906	9606.ENSP00000354558	9606.ENSP00000266970	0	0	0	0	68	255	0	573	678
	MITF	AKT1	1847592	1846136	9606.ENSP00000295600	9606.ENSP00000270202	0	0	0	0	0	0	0	670	670
	MET	VIM	1849944	1842995	9606.ENSP00000317272	9606.ENSP00000224237	0	0	0	0	0	0	0	661	661
	CDK2	VIM	1845906	1842995	9606.ENSP00000266970	9606.ENSP00000224237	0	0	0	0	49	139	0	602	646
	SPP1	MMP14	1858269	1849042	9606.ENSP00000378517	9606.ENSP00000308208	0	0	0	0	0	0	0	640	640
	KRT17	KRT16	1849071	1848317	9606.ENSP00000308452	9606.ENSP00000301653	0	0	0	971	628	0	0	867	637
	MTOR	MET	1854147	1849944	9606.ENSP00000354558	9606.ENSP00000317272	0	0	0	0	55	110	0	577	613
	AKT1	GDF15	1846136	1844163	9606.ENSP00000270202	9606.ENSP00000252809	0	0	0	0	0	0	0	603	603
	SPP1	MET	1858269	1849944	9606.ENSP00000378517	9606.ENSP00000317272	0	0	0	0	0	70	0	577	590
	MTOR	BIRC5	1854147	1848314	9606.ENSP00000354558	9606.ENSP00000301633	0	0	0	0	49	0	0	574	577
	SFN	KRT17	1852398	1849071	9606.ENSP00000340989	9606.ENSP00000308452	0	0	0	0	170	173	0	423	569
	MTOR	RB1	1854147	1845924	9606.ENSP00000354558	9606.ENSP00000267163	0	0	0	0	66	0	0	551	563
	KIFC1	CDK2	1859761	1845906	9606.ENSP00000393963	9606.ENSP00000266970	0	0	0	0	314	94	0	341	556
	SPP1	BIRC5	1858269	1848314	9606.ENSP00000378517	9606.ENSP00000301633	0	0	0	0	54	0	0	537	543
	MITF	RB1	1847592	1845924	9606.ENSP00000295600	9606.ENSP00000267163	0	0	0	0	0	0	0	529	529
	MMP14	AKT1	1849042	1846136	9606.ENSP00000308208	9606.ENSP00000270202	0	0	0	0	55	0	0	515	522
	CDC45	KIFC1	1860553	1859761	9606.ENSP00000405726	9606.ENSP00000393963	0	0	0	0	483	53	0	98	519
	MITF	BCL2A1	1847592	1845978	9606.ENSP00000295600	9606.ENSP00000267953	0	0	0	0	53	0	0	502	509
	KRT17	AKT1	1849071	1846136	9606.ENSP00000308452	9606.ENSP00000270202	0	0	0	0	0	0	0	505	505
	BIRC5	RB1	1848314	1845924	9606.ENSP00000301633	9606.ENSP00000267163	0	0	0	0	0	0	0	503	503
	BIRC5	MITF	1848314	1847592	9606.ENSP00000301633	9606.ENSP00000295600	0	0	0	0	0	0	0	502	502
	MMP14	BIRC5	1849042	1848314	9606.ENSP00000308208	9606.ENSP00000301633	0	0	0	0	0	0	0	489	489
	MTOR	VIM	1854147	1842995	9606.ENSP00000354558	9606.ENSP00000224237	0	0	0	0	0	0	0	481	481
	PITX1	GDF15	1845729	1844163	9606.ENSP00000265340	9606.ENSP00000252809	0	0	0	0	0	0	0	475	475
	RB1	VIM	1845924	1842995	9606.ENSP00000267163	9606.ENSP00000224237	0	0	0	0	0	0	0	449	449
	TYMS	RB1	1849803	1845924	9606.ENSP00000315644	9606.ENSP00000267163	0	0	0	0	54	0	0	439	446
	AKT1	CDK2	1846136	1845906	9606.ENSP00000270202	9606.ENSP00000266970	0	0	329	691	0	170	0	848	443
	MMP14	VIM	1849042	1842995	9606.ENSP00000308208	9606.ENSP00000224237	0	0	0	0	55	0	0	426	434
	BUB1	RB1	1848415	1845924	9606.ENSP00000302530	9606.ENSP00000267163	0	0	0	0	181	0	0	334	431
	BIRC5	BCL2A1	1848314	1845978	9606.ENSP00000301633	9606.ENSP00000267953	0	0	0	0	0	99	0	383	420
	MET	BIRC5	1849944	1848314	9606.ENSP00000317272	9606.ENSP00000301633	0	0	0	0	54	97	0	367	412
	AKT1	BCL2A1	1846136	1845978	9606.ENSP00000270202	9606.ENSP00000267953	0	0	0	0	0	69	0	389	407
	GDF15	VIM	1844163	1842995	9606.ENSP00000252809	9606.ENSP00000224237	0	0	0	0	0	292	0	188	400
